# Supplementary material for: Impact of squat set configuration on mechanical performance in paired sets of upper-body exercises
Source: BMC Sports Sci Med Rehabil. 2024 May 27;16:119. doi: 10.1186/s13102-024-00912-7 (PMC11131196; doi:10.1186/s13102-024-00912-7)
Supplement: Supplementary file 1 — Supplementary Material 1 [file 13102_2024_912_MOESM1_ESM.xlsx]

## Sheet: Bench press
Code	Session	Load	Set1_Rep1	Set1_Rep2	Set1_Rep3	Set1_Rep4	Set1_Rep5	Set2_Rep1	Set2_Rep2	Set2_Rep3	Set2_Rep4	Set2_Rep5	Set3_Rep1	Set3_Rep2	Set3_Rep3	Set3_Rep4	Set3_Rep5	Set4_Rep1	Set4_Rep2	Set4_Rep3	Set4_Rep4	Set4_Rep5
1	Traditional squat	65	0.61	0.59	0.53	0.48	0.43	0.59	0.56	0.51	0.46	0.43	0.62	0.58	0.5	0.47	0.39	0.58	0.51	0.47	0.42	0.33
1	Rest redistribution squat	65	0.64	0.59	0.53	0.48	0.43	0.58	0.56	0.47	0.44	0.36	0.57	0.53	0.48	0.41	0.37	0.56	0.52	0.45	0.4	0.36
1	Passive rest	65	0.62	0.59	0.55	0.48	0.47	0.65	0.59	0.56	0.52	0.42	0.64	0.56	0.53	0.47	0.45	0.61	0.58	0.5	0.46	0.39
2	Traditional squat	59	0.51	0.43	0.38	0.29	0.28	0.53	0.44	0.38	0.36	0.26	0.46	0.43	0.35	0.3	0.28	0.46	0.47	0.36	0.33	0.28
2	Rest redistribution squat	59	0.55	0.46	0.42	0.34	0.34	0.51	0.37	0.46	0.41	0.36	0.55	0.53	0.47	0.39	0.39	0.57	0.54	0.48	0.42	0.36
2	Passive rest	59	0.47	0.49	0.42	0.34	0.32	0.52	0.43	0.39	0.31	0.37	0.55	0.51	0.39	0.39	0.26	0.46	0.42	0.36	0.27	0.24
3	Traditional squat	37	0.5	0.46	0.42	0.39	0.34	0.56	0.44	0.41	0.33	0.3	0.51	0.45	0.39	0.33	0.29	0.49	0.38	0.31	0.29	0.28
3	Rest redistribution squat	37	0.54	0.53	0.47	0.42	0.44	0.54	0.51	0.44	0.41	0.33	0.55	0.48	0.38	0.38	0.33	0.54	0.5	0.47	0.4	0.37
3	Passive rest	37	0.52	0.48	0.45	0.4	0.37	0.53	0.49	0.43	0.41	0.38	0.53	0.5	0.45	0.4	0.34	0.51	0.45	0.45	0.39	0.33
4	Traditional squat	111	0.38	0.32	0.26	0.24	0.17	0.39	0.33	0.3	0.29	0.27	0.35	0.33	0.32	0.25	0.26	0.38	0.36	0.31	0.27	0.29
4	Rest redistribution squat	111	0.33	0.32	0.31	0.28	0.16	0.38	0.35	0.33	0.28	0.26	0.43	0.35	0.35	0.33	0.27	0.36	0.32	0.29	0.25	0.19
4	Passive rest	111	0.36	0.32	0.31	0.28	0.25	0.39	0.39	0.34	0.27	0.25	0.46	0.45	0.41	0.42	0.33	0.48	0.46	0.42	0.41	0.35
5	Traditional squat	75	0.57	0.55	0.48	0.42	0.32	0.51	0.42	0.33	0.32	0.21	0.53	0.43	0.35	0.34	0.25	0.45	0.4	0.3	0.26	0.19
5	Rest redistribution squat	75	0.49	0.4	0.37	0.3	0.27	0.48	0.39	0.41	0.35	0.29	0.46	0.4	0.36	0.33	0.3	0.45	0.44	0.37	0.3	0.28
5	Passive rest	75	0.49	0.45	0.4	0.37	0.34	0.47	0.44	0.34	0.29	0.3	0.46	0.38	0.32	0.26	0.31	0.5	0.48	0.4	0.31	0.29
6	Traditional squat	64	0.49	0.49	0.44	0.4	0.34	0.55	0.47	0.46	0.4	0.33	0.51	0.49	0.42	0.37	0.29	0.5	0.45	0.39	0.39	0.35
6	Rest redistribution squat	64	0.51	0.5	0.51	0.45	0.43	0.5	0.51	0.44	0.32	0.37	0.46	0.49	0.46	0.4	0.35	0.52	0.53	0.43	0.34	0.28
6	Passive rest	64	0.58	0.58	0.55	0.52	0.46	0.57	0.53	0.48	0.44	0.39	0.57	0.55	0.51	0.48	0.4	0.57	0.52	0.52	0.44	0.42
7	Traditional squat	64	0.42	0.41	0.37	0.33	0.27	0.4	0.4	0.4	0.31	0.34	0.4	0.38	0.34	0.28	0.28	0.44	0.49	0.46	0.4	0.35
7	Rest redistribution squat	64	0.37	0.38	0.33	0.29	0.2	0.42	0.44	0.42	0.31	0.19	0.45	0.43	0.39	0.36	0.29	0.43	0.44	0.37	0.38	0.28
7	Passive rest	64	0.4	0.37	0.37	0.35	0.29	0.41	0.41	0.35	0.35	0.31	0.3	0.33	0.23	0.23	0.17	0.33	0.31	0.29	0.22	0.15
8	Traditional squat	83	0.33	0.35	0.32	0.3	0.28	0.33	0.36	0.31	0.3	0.26	0.31	0.32	0.29	0.31	0.22	0.32	0.33	0.33	0.29	0.29
8	Rest redistribution squat	83	0.33	0.33	0.32	0.3	0.25	0.35	0.35	0.34	0.3	0.24	0.33	0.34	0.33	0.28	0.27	0.36	0.37	0.33	0.27	0.23
8	Passive rest	83	0.28	0.3	0.28	0.27	0.24	0.25	0.28	0.27	0.27	0.22	0.22	0.27	0.29	0.24	0.19	0.27	0.3	0.25	0.26	0.19
9	Traditional squat	66	0.6	0.56	0.49	0.47	0.45	0.61	0.51	0.44	0.47	0.47	0.58	0.53	0.49	0.48	0.43	0.57	0.48	0.49	0.44	0.37
9	Rest redistribution squat	66	0.57	0.51	0.47	0.47	0.43	0.53	0.51	0.45	0.43	0.44	0.57	0.54	0.45	0.38	0.38	0.57	0.55	0.44	0.41	0.43
9	Passive rest	66	0.56	0.51	0.47	0.44	0.44	0.55	0.51	0.46	0.43	0.36	0.56	0.53	0.45	0.41	0.37	0.58	0.51	0.45	0.39	0.37
10	Traditional squat	53	0.46	0.48	0.41	0.43	0.35	0.5	0.44	0.41	0.37	0.3	0.47	0.44	0.32	0.31	0.29	0.38	0.33	0.29	0.21	0.15
10	Rest redistribution squat	53	0.56	0.54	0.54	0.53	0.55	0.57	0.52	0.53	0.49	0.38	0.52	0.53	0.45	0.4	0.39	0.47	0.44	0.38	0.39	0.36
10	Passive rest	53	0.51	0.51	0.48	0.48	0.42	0.52	0.5	0.51	0.45	0.37	0.53	0.39	0.4	0.37	0.31	0.45	0.43	0.43	0.45	0.4
11	Traditional squat	33	0.5	0.43	0.41	0.35	0.32	0.49	0.44	0.41	0.39	0.26	0.38	0.45	0.42	0.35	0.31	0.51	0.43	0.38	0.34	0.27
11	Rest redistribution squat	33	0.57	0.49	0.51	0.46	0.37	0.49	0.48	0.42	0.41	0.32	0.54	0.51	0.49	0.37	0.4	0.52	0.51	0.48	0.39	0.3
11	Passive rest	33	0.47	0.41	0.4	0.36	0.33	0.44	0.38	0.36	0.29	0.24	0.45	0.38	0.35	0.31	0.26	0.44	0.37	0.39	0.32	0.27
12	Traditional squat	77	0.4	0.38	0.35	0.34	0.31	0.48	0.33	0.37	0.33	0.29	0.5	0.4	0.37	0.34	0.29	0.43	0.38	0.33	0.31	0.21
12	Rest redistribution squat	77	0.39	0.36	0.32	0.27	0.22	0.38	0.32	0.39	0.32	0.26	0.44	0.38	0.32	0.27	0.26	0.45	0.32	0.34	0.27	0.23
12	Passive rest	77	0.39	0.39	0.38	0.36	0.31	0.43	0.37	0.32	0.35	0.28	0.43	0.37	0.3	0.28	0.23	0.42	0.37	0.32	0.32	0.28
13	Traditional squat	65	0.64	0.63	0.64	0.61	0.59	0.6	0.6	0.6	0.56	0.51	0.55	0.55	0.52	0.48	0.44	0.59	0.59	0.56	0.53	0.47
13	Rest redistribution squat	65	0.54	0.54	0.51	0.5	0.45	0.54	0.54	0.51	0.45	0.45	0.58	0.55	0.46	0.4	0.41	0.52	0.54	0.48	0.51	0.46
13	Passive rest	65	0.56	0.56	0.55	0.51	0.46	0.6	0.58	0.55	0.54	0.49	0.63	0.59	0.6	0.57	0.42	0.64	0.58	0.56	0.56	0.5
14	Traditional squat	56	0.52	0.5	0.43	0.41	0.38	0.54	0.48	0.49	0.48	0.44	0.55	0.56	0.54	0.47	0.39	0.54	0.54	0.51	0.43	0.39
14	Rest redistribution squat	56	0.5	0.56	0.52	0.53	0.4	0.55	0.49	0.52	0.48	0.42	0.61	0.57	0.54	0.5	0.35	0.63	0.61	0.53	0.5	0.42
14	Passive rest	56	0.57	0.59	0.61	0.58	0.57	0.61	0.66	0.63	0.59	0.58	0.61	0.62	0.6	0.59	0.5	0.69	0.69	0.66	0.64	0.58
15	Traditional squat	44	0.47	0.46	0.43	0.38	0.34	0.53	0.51	0.48	0.44	0.4	0.55	0.54	0.5	0.49	0.41	0.59	0.58	0.58	0.5	0.43
15	Rest redistribution squat	44	0.53	0.49	0.47	0.41	0.29	0.5	0.47	0.46	0.44	0.34	0.52	0.54	0.48	0.42	0.41	0.54	0.57	0.4	0.47	0.47
15	Passive rest	44	0.57	0.51	0.49	0.41	0.35	0.46	0.48	0.44	0.4	0.36	0.45	0.43	0.34	0.32	0.27	0.53	0.56	0.41	0.39	0.37
16	Traditional squat	35	0.46	0.41	0.35	0.35	0.29	0.46	0.41	0.39	0.33	0.26	0.44	0.4	0.3	0.35	0.29	0.48	0.43	0.41	0.34	0.29
16	Rest redistribution squat	35	0.51	0.46	0.41	0.38	0.32	0.5	0.46	0.41	0.38	0.31	0.49	0.44	0.42	0.31	0.3	0.55	0.47	0.44	0.44	0.39
16	Passive rest	35	0.52	0.48	0.46	0.39	0.36	0.54	0.49	0.46	0.44	0.37	0.53	0.46	0.44	0.42	0.34	0.52	0.52	0.46	0.39	0.34
17	Traditional squat	94	0.46	0.48	0.45	0.4	0.25	0.48	0.47	0.42	0.33	0.27	0.58	0.52	0.46	0.27	0.27	0.51	0.48	0.41	0.34	0.26
17	Rest redistribution squat	94	0.49	0.43	0.39	0.32	0.26	0.47	0.43	0.4	0.3	0.26	0.45	0.3	0.38	0.28	0.2	0.42	0.33	0.36	0.25	0.16
17	Passive rest	94	0.55	0.45	0.44	0.35	0.32	0.47	0.4	0.32	0.31	0.19	0.49	0.45	0.39	0.34	0.27	0.52	0.48	0.42	0.33	0.25
18	Traditional squat	86	0.504573	0.506272	0.398007	0.349315	0.334447	0.518418	0.412889	0.39954	0.342822	0.256922	0.447543	0.385323	0.326257	0.334602	0.27218	0.509076	0.431938	0.39167	0.313322	0.268095
18	Rest redistribution squat	86	0.53	0.5	0.41	0.36	0.34	0.52	0.42	0.39	0.32	0.25	0.44	0.4	0.36	0.35	0.27	0.57	0.52	0.4	0.3	0.25
18	Passive rest	86	0.49	0.5	0.41	0.35	0.37	0.5	0.43	0.42	0.38	0.27	0.47	0.36	0.31	0.34	0.28	0.47	0.38	0.41	0.35	0.33
19	Traditional squat	32	0.51	0.49	0.43	0.37	0.27	0.5	0.52	0.43	0.32	0.25	0.48	0.5	0.35	0.3	0.26	0.51	0.41	0.4	0.28	0.2
19	Rest redistribution squat	32	0.46	0.38	0.34	0.31	0.3	0.48	0.44	0.36	0.3	0.2	0.47	0.37	0.32	0.28	0.26	0.41	0.34	0.31	0.27	0.21
19	Passive rest	32	0.46	0.42	0.38	0.29	0.26	0.52	0.44	0.36	0.34	0.22	0.46	0.39	0.33	0.35	0.27	0.44	0.39	0.34	0.28	0.22
20	Traditional squat	26	0.57	0.57	0.5	0.46	0.32	0.59	0.51	0.49	0.44	0.43	0.57	0.5	0.44	0.36	0.41	0.55	0.51	0.43	0.42	0.32
20	Rest redistribution squat	26	0.61	0.53	0.44	0.44	0.4	0.6	0.55	0.47	0.38	0.4	0.56	0.43	0.43	0.41	0.33	0.53	0.54	0.43	0.39	0.32
20	Passive rest	26	0.54	0.46	0.47	0.35	0.34	0.51	0.48	0.44	0.47	0.33	0.51	0.46	0.44	0.38	0.27	0.51	0.43	0.43	0.31	0.35
21	Traditional squat	43	0.38	0.33	0.28	0.22	0.25	0.35	0.23	0.28	0.2	0.18	0.35	0.31	0.24	0.23	0.22	0.32	0.27	0.2	0.28	0.22
21	Rest redistribution squat	43	0.4	0.34	0.29	0.25	0.23	0.38	0.35	0.23	0.21	0.22	0.39	0.37	0.27	0.26	0.21	0.37	0.33	0.28	0.23	0.18
21	Passive rest	43	0.46	0.4	0.32	0.27	0.26	0.47	0.37	0.38	0.27	0.24	0.39	0.26	0.23	0.22	0.25	0.38	0.31	0.26	0.24	0.25

## Sheet: Bench pull
Code	Session	Load	Set1_Rep1	Set1_Rep2	Set1_Rep3	Set1_Rep4	Set1_Rep5	Set2_Rep1	Set2_Rep2	Set2_Rep3	Set2_Rep4	Set2_Rep5	Set3_Rep1	Set3_Rep2	Set3_Rep3	Set3_Rep4	Set3_Rep5	Set4_Rep1	Set4_Rep2	Set4_Rep3	Set4_Rep4	Set4_Rep5
1	Traditional squat	67	0.75	0.72	0.67	0.66	0.64	0.75	0.72	0.69	0.65	0.64	0.74	0.72	0.7	0.68	0.65	0.71	0.72	0.66	0.67	0.67
1	Rest redistribution squat	67	0.73	0.7	0.66	0.65	0.6	0.73	0.7	0.66	0.63	0.63	0.76	0.7	0.66	0.63	0.63	0.76	0.66	0.65	0.64	0.62
1	Passive rest	67	0.77	0.75	0.7	0.67	0.66	0.74	0.74	0.71	0.7	0.65	0.73	0.75	0.69	0.64	0.63	0.75	0.72	0.68	0.67	0.65
2	Traditional squat	62	0.79	0.76	0.71	0.69	0.66	0.82	0.74	0.7	0.71	0.6	0.82	0.74	0.71	0.67	0.64	0.79	0.79	0.73	0.65	0.66
2	Rest redistribution squat	62	0.83	0.73	0.73	0.68	0.68	0.81	0.78	0.71	0.63	0.66	0.81	0.68	0.68	0.66	0.64	0.78	0.73	0.7	0.67	0.59
2	Passive rest	62	0.84	0.81	0.73	0.72	0.66	0.84	0.75	0.65	0.7	0.63	0.82	0.73	0.7	0.7	0.64	0.87	0.81	0.73	0.67	0.66
3	Traditional squat	41	0.71	0.72	0.67	0.71	0.7	0.75	0.76	0.68	0.67	0.65	0.77	0.75	0.66	0.65	0.66	0.74	0.66	0.68	0.64	0.62
3	Rest redistribution squat	41	0.67	0.66	0.62	0.67	0.64	0.73	0.59	0.69	0.64	0.65	0.77	0.71	0.65	0.65	0.59	0.72	0.66	0.65	0.64	0.6
3	Passive rest	41	0.69	0.7	0.64	0.62	0.62	0.68	0.62	0.62	0.56	0.6	0.72	0.67	0.66	0.62	0.61	0.67	0.59	0.57	0.64	0.61
4	Traditional squat	89	0.76	0.75	0.73	0.72	0.7	0.79	0.81	0.78	0.76	0.68	0.78	0.78	0.73	0.79	0.7	0.76	0.78	0.78	0.73	0.68
4	Rest redistribution squat	89	0.81	0.79	0.76	0.76	0.69	0.79	0.75	0.72	0.71	0.65	0.76	0.74	0.74	0.73	0.68	0.77	0.78	0.79	0.78	0.66
4	Passive rest	89	0.77	0.79	0.74	0.71	0.69	0.79	0.76	0.77	0.72	0.71	0.8	0.77	0.79	0.74	0.68	0.77	0.76	0.7	0.73	0.68
5	Traditional squat	67	0.78	0.77	0.72	0.7	0.64	0.75	0.77	0.74	0.7	0.64	0.73	0.73	0.72	0.64	0.68	0.78	0.8	0.75	0.71	0.72
5	Rest redistribution squat	67	0.73	0.73	0.7	0.69	0.67	0.71	0.72	0.68	0.65	0.6	0.72	0.7	0.64	0.63	0.59	0.68	0.68	0.65	0.57	0.57
5	Passive rest	67	0.81	0.8	0.74	0.7	0.7	0.8	0.78	0.77	0.71	0.67	0.81	0.8	0.77	0.74	0.68	0.8	0.79	0.74	0.68	0.66
6	Traditional squat	62	0.8	0.79	0.73	0.73	0.7	0.8	0.85	0.83	0.79	0.75	0.82	0.82	0.79	0.7	0.76	0.86	0.83	0.79	0.72	0.75
6	Rest redistribution squat	62	0.79	0.77	0.72	0.67	0.69	0.81	0.77	0.73	0.73	0.67	0.82	0.74	0.69	0.67	0.67	0.78	0.76	0.7	0.7	0.63
6	Passive rest	62	0.81	0.79	0.79	0.71	0.7	0.82	0.81	0.73	0.76	0.72	0.83	0.81	0.78	0.73	0.7	0.83	0.81	0.76	0.73	0.7
7	Traditional squat	69	0.71	0.74	0.73	0.71	0.73	0.82	0.8	0.78	0.72	0.74	0.79	0.78	0.79	0.73	0.73	0.78	0.79	0.75	0.75	0.73
7	Rest redistribution squat	69	0.74	0.71	0.7	0.68	0.7	0.77	0.76	0.71	0.66	0.66	0.76	0.72	0.7	0.68	0.65	0.77	0.77	0.73	0.76	0.78
7	Passive rest	69	0.67	0.72	0.72	0.63	0.62	0.73	0.72	0.62	0.62	0.61	0.69	0.72	0.65	0.59	0.63	0.76	0.75	0.7	0.66	0.61
8	Traditional squat	72	0.77	0.76	0.76	0.71	0.7	0.73	0.76	0.73	0.73	0.71	0.79	0.74	0.73	0.71	0.71	0.76	0.75	0.76	0.7	0.71
8	Rest redistribution squat	72	0.88	0.87	0.84	0.8	0.8	0.85	0.82	0.84	0.8	0.77	0.88	0.87	0.81	0.8	0.78	0.87	0.86	0.83	0.83	0.78
8	Passive rest	72	0.74	0.74	0.72	0.73	0.72	0.73	0.75	0.73	0.73	0.72	0.7	0.73	0.75	0.72	0.72	0.73	0.74	0.75	0.75	0.69
9	Traditional squat	65	0.72	0.7	0.67	0.65	0.61	0.7	0.68	0.65	0.64	0.6	0.71	0.67	0.62	0.62	0.57	0.7	0.68	0.65	0.62	0.6
9	Rest redistribution squat	65	0.75	0.72	0.72	0.63	0.67	0.72	0.68	0.65	0.62	0.65	0.72	0.68	0.68	0.62	0.62	0.72	0.7	0.64	0.6	0.62
9	Passive rest	65	0.74	0.73	0.69	0.67	0.66	0.76	0.73	0.68	0.68	0.64	0.76	0.73	0.7	0.68	0.68	0.76	0.72	0.68	0.64	0.63
10	Traditional squat	56	0.78	0.86	0.79	0.77	0.77	0.82	0.75	0.72	0.66	0.65	0.75	0.75	0.72	0.68	0.61	0.72	0.7	0.68	0.61	0.58
10	Rest redistribution squat	56	0.7	0.78	0.64	0.69	0.67	0.78	0.75	0.69	0.72	0.65	0.75	0.7	0.72	0.73	0.63	0.71	0.75	0.75	0.7	0.66
10	Passive rest	56	0.72	0.72	0.67	0.63	0.6	0.73	0.71	0.65	0.6	0.63	0.71	0.67	0.63	0.6	0.57	0.66	0.72	0.66	0.6	0.6
11	Traditional squat	42	0.68	0.69	0.63	0.66	0.62	0.74	0.71	0.66	0.64	0.61	0.74	0.72	0.66	0.64	0.64	0.68	0.63	0.61	0.58	0.54
11	Rest redistribution squat	42	0.66	0.63	0.57	0.59	0.55	0.64	0.61	0.54	0.5	0.49	0.65	0.61	0.62	0.55	0.57	0.61	0.62	0.59	0.57	0.56
11	Passive rest	42	0.63	0.64	0.6	0.53	0.53	0.61	0.6	0.58	0.55	0.54	0.59	0.63	0.58	0.57	0.52	0.57	0.61	0.55	0.56	0.52
12	Traditional squat	73	0.83	0.78	0.78	0.75	0.7	0.84	0.84	0.75	0.75	0.71	0.82	0.78	0.75	0.72	0.7	0.87	0.8	0.76	0.73	0.68
12	Rest redistribution squat	73	0.78	0.71	0.73	0.71	0.71	0.75	0.75	0.75	0.75	0.71	0.78	0.76	0.76	0.72	0.7	0.74	0.71	0.75	0.7	0.68
12	Passive rest	73	0.75	0.75	0.73	0.68	0.68	0.74	0.75	0.71	0.73	0.71	0.76	0.73	0.7	0.66	0.64	0.74	0.73	0.66	0.63	0.63
13	Traditional squat	66	0.87	0.84	0.85	0.82	0.79	0.85	0.84	0.78	0.82	0.79	0.83	0.84	0.81	0.8	0.8	0.87	0.81	0.81	0.79	0.74
13	Rest redistribution squat	66	0.84	0.8	0.81	0.75	0.75	0.84	0.82	0.79	0.78	0.77	0.8	0.82	0.77	0.77	0.75	0.82	0.8	0.77	0.77	0.75
13	Passive rest	66	0.88	0.87	0.87	0.87	0.84	0.89	0.85	0.83	0.82	0.83	0.87	0.82	0.81	0.77	0.77	0.85	0.81	0.83	0.79	0.81
14	Traditional squat	64	0.73	0.66	0.65	0.63	0.62	0.78	0.7	0.66	0.67	0.62	0.75	0.77	0.64	0.69	0.67	0.81	0.7	0.7	0.73	0.67
14	Rest redistribution squat	64	0.78	0.78	0.73	0.7	0.66	0.83	0.8	0.8	0.73	0.7	0.78	0.78	0.73	0.7	0.68	0.81	0.8	0.75	0.71	0.62
14	Passive rest	64	0.8	0.73	0.7	0.72	0.71	0.83	0.79	0.73	0.71	0.66	0.76	0.77	0.7	0.68	0.68	0.81	0.78	0.75	0.7	0.64
15	Traditional squat	48	0.73	0.73	0.65	0.65	0.61	0.8	0.75	0.67	0.67	0.69	0.72	0.72	0.67	0.65	0.6	0.8	0.76	0.66	0.61	0.63
15	Rest redistribution squat	48	0.79	0.77	0.75	0.74	0.69	0.76	0.79	0.74	0.71	0.71	0.81	0.75	0.69	0.69	0.71	0.79	0.71	0.71	0.7	0.66
15	Passive rest	48	0.72	0.72	0.75	0.62	0.65	0.78	0.72	0.71	0.63	0.66	0.78	0.6	0.69	0.69	0.62	0.8	0.72	0.67	0.63	0.64
16	Traditional squat	39	0.75	0.72	0.67	0.65	0.65	0.72	0.72	0.68	0.66	0.6	0.68	0.72	0.68	0.68	0.57	0.62	0.66	0.65	0.64	0.58
16	Rest redistribution squat	39	0.73	0.74	0.75	0.69	0.62	0.79	0.82	0.75	0.73	0.67	0.81	0.77	0.75	0.73	0.69	0.8	0.75	0.76	0.69	0.73
16	Passive rest	39	0.65	0.7	0.6	0.6	0.58	0.67	0.68	0.64	0.65	0.62	0.7	0.74	0.7	0.65	0.69	0.73	0.71	0.7	0.72	0.64
17	Traditional squat	77	0.8	0.83	0.81	0.78	0.76	0.8	0.84	0.84	0.81	0.75	0.82	0.82	0.82	0.78	0.78	0.78	0.84	0.82	0.81	0.82
17	Rest redistribution squat	77	0.85	0.85	0.84	0.84	0.81	0.79	0.93	0.87	0.81	0.81	0.82	0.84	0.88	0.78	0.73	0.88	0.91	0.87	0.84	0.84
17	Passive rest	77	0.87	0.81	0.87	0.83	0.78	0.86	0.83	0.82	0.78	0.72	0.9	0.83	0.84	0.78	0.72	0.89	0.87	0.81	0.78	0.78
18	Traditional squat	78	0.79	0.76	0.76	0.73	0.72	0.79	0.78	0.78	0.7	0.66	0.81	0.79	0.73	0.71	0.68	0.81	0.78	0.73	0.71	0.7
18	Rest redistribution squat	78	0.75	0.75	0.71	0.67	0.66	0.73	0.71	0.64	0.67	0.66	0.79	0.78	0.73	0.71	0.68	0.79	0.8	0.7	0.68	0.66
18	Passive rest	78	0.7	0.76	0.7	0.64	0.65	0.75	0.75	0.73	0.68	0.65	0.76	0.75	0.73	0.7	0.67	0.75	0.75	0.7	0.68	0.66
19	Traditional squat	37	0.68	0.65	0.59	0.53	0.54	0.7	0.6	0.57	0.55	0.55	0.7	0.61	0.57	0.54	0.46	0.67	0.62	0.58	0.57	0.51
19	Rest redistribution squat	37	0.66	0.57	0.55	0.57	0.52	0.66	0.6	0.55	0.53	0.48	0.66	0.56	0.57	0.52	0.48	0.62	0.54	0.54	0.48	0.47
19	Passive rest	37	0.62	0.55	0.55	0.49	0.42	0.62	0.52	0.53	0.47	0.46	0.64	0.56	0.54	0.53	0.42	0.61	0.51	0.47	0.44	0.48
20	Traditional squat	35	0.73	0.64	0.58	0.59	0.54	0.77	0.65	0.66	0.62	0.62	0.75	0.68	0.63	0.54	0.58	0.68	0.69	0.66	0.59	0.63
20	Rest redistribution squat	35	0.71	0.67	0.61	0.62	0.58	0.75	0.65	0.65	0.61	0.56	0.74	0.66	0.67	0.63	0.6	0.73	0.71	0.66	0.6	0.59
20	Passive rest	35	0.71	0.7	0.63	0.61	0.58	0.65	0.66	0.6	0.58	0.55	0.71	0.69	0.63	0.57	0.56	0.72	0.67	0.64	0.59	0.57
21	Traditional squat	36	0.66	0.72	0.68	0.63	0.58	0.7	0.7	0.66	0.65	0.61	0.67	0.72	0.65	0.64	0.64	0.72	0.72	0.68	0.67	0.69
21	Rest redistribution squat	36	0.73	0.73	0.68	0.69	0.65	0.76	0.74	0.73	0.7	0.62	0.7	0.65	0.67	0.67	0.65	0.7	0.74	0.66	0.63	0.65
21	Passive rest	36	0.79	0.75	0.68	0.66	0.6	0.73	0.73	0.74	0.69	0.62	0.77	0.73	0.65	0.63	0.65	0.74	0.69	0.64	0.62	0.57
